# Supplementary material for: Hh/Gli antagonist in acute myeloid leukemia with CBFA2T3-GLIS2 fusion gene
Source: J Hematol Oncol. 2017 Jan 21;10:26. doi: 10.1186/s13045-017-0396-0 (PMC5251306; doi:10.1186/s13045-017-0396-0)
Supplement: Additional file 3: Table S1. — Genetic features of control AML cell lines. * Data provided by DSMZ and by literature. (XLSX 11 kb) [file 13045_2017_396_MOESM3_ESM.xlsx]

## Sheet: Foglio1
	Genetic aberrations
Cell lines	Others chromosomal aberrations
HL60	c-MYC gene Amplification*
NOMO1	t(9;11)(q23;p22) MLL-AF9*
Kasumi1	t(8;21)(q22;q22) AML1-ETO*
MOLM13	insertion effecting MLL-AF9*
THP1	t(9;11)(q23;p22) MLL-AF9*
OCI-AML3	NPM1 mutation (type A) and DNMT3A mutation (R882C)*
Table 1. Common genetic aberrations of control AML cell lines. * data provided by DSMZ and by literature
